# Supplementary material for: Automated quantification of low amplitude rhythmic contractions (LARC) during real-world urodynamics identifies a potential detrusor overactivity subgroup
Source: PLoS One. 2018 Aug 15;13(8):e0201594. doi: 10.1371/journal.pone.0201594 (PMC6093663; doi:10.1371/journal.pone.0201594)
Supplement: S1 Data — (XLSX) [file pone.0201594.s001.xlsx]

## Sheet: Sheet1
Ages for groups with and without detrusor overactivity (DO) (years)				Ages for group with significant and independent (S&I) rhythmic contractions and detrusor overactivity (DO) compared to the group of all others (years)				Amplitudes and frequencies for the group with significant and independent (S&I) rhythmic contractions				Infusion rate for all subjects			Infused volume for subjects with significant and independent (S&I) rhythmic contractions and for all other subjects
Data point	DO	not DO		Data point	S&I and DO	All others		Data point	S&I Amplitude (cm-H2O)	S&I Frequency (cycles/min)		Data point	Infusion Rate (ml/min)		Data point	S&I (ml)	Others (ml)
1	40	59		1	40	59		1	9.62565	4.39453		1	40.9		1	188.1	258
2	80	52		2	47	52		2	4.62702	2.05078		2	40.9		2	330.3	457.7
3	51	51		3	60	80		3	9.10521	2.63672		3	40.9		3	203.3	413.6
4	51	25		4	28	51		4	7.04091	4.6875		4	40.9		4	576.2	173.5
5	47	50		5	42	51		5	8.36712	2.92969		5	40.9		5	805.7	180.5
6	77	69		6	55	51		6	4.64835	1.75781		6	40.9		6	583.7	394.7
7	60	54		7	75	77		7	17.054	2.05078		7	40.9		7	285.1	446
8	39	51		8	28	25		8	4.22447	3.22266		8	40.9		8	642.5	663.4
9	28	84		9	39	39		9	10.6117	1.75781		9	40.9		9	194.8	636.7
10	42	52		10	39	50		10	12.8549	1.75781		10	40.9		10	595.6	325
11	55	42		11	52	69		11	6.26799	3.80859		11	40.9		11	240.8	500.8
12	75	38		12	70	54		12	17.7887	5.56641		12	40.9		12	510.5	735.7
13	28	31		13	56	51		13	3.54536	3.51562		13	40.9		13	555.5	1429.5
14	48	72		14	71	84		14	1.82285	4.6875		14	40.9		14	781.5	616.9
15	30	79		15		52		Average	8.39887	3.20173		15	40.9		15		400.5
16	78	26		16		48		n	14	14		16	50.9		16		422.1
17	49	45		17		30		SE	1.30245	0.341249		17	40.9		17		525.5
18	39	29		18		78						18	40.9		18		362.2
19	52	49		19		49						19	40.9		19		323.5
20	60	35		20		42						20	50.9		20		633.5
21	68	37		21		38						21	40.9		21		701
22	55	58		22		52						22	40.9		22		348.4
23	47	23		23		31						23	40.9		23		1314.3
24	29	63		24		60						24	40.9		24		198.2
25	56	69		25		68						25	40.9		25		133.9
26	40	56		26		72						26	40.9		26		394.3
27	53	59		27		55						27	40.9		27		664.1
28	72	71		28		47						28	40.9		28		494.8
29	39	57		29		79						29	40.9		29		764.2
30	45	42		30		26						30	40.9		30		909.2
31	74	42		31		45						31	40.9		31		400.8
32	42	57		32		29						32	60.9		32		743.3
33	58	59		33		49						33	40.9		33		648.5
34	52	32		34		35						34	40.9		34		106.8
35	50	76		35		29						35	40.9		35		566.1
36	59	50		36		56						36	40.9		36		614.8
37	29	58		37		37						37	40.9		37		1000.1
38	70	43		38		40						38	40.9		38		712.9
39	70	65		39		58						39	40.9		39		367.8
40	56	55		40		23						40	40.9		40		432.3
41	71	51		41		53						41	40.9		41		280.9
42	47	41		42		72						42	40.9		42		232.8
43	77	54		43		63						43	40.9		43		409.5
44	69			44		69						44	40.9		44		175.5
45	44			45		56						45	50.9		45		706.1
46	25			46		59						46	40.9		46		672.7
47	68			47		71						47	60.9		47		760.8
48	60			48		45						48	40.9		48		315.6
49	57			49		57						49	50.9		49		496.1
50	43			50		74						50	40.9		50		1000.1
51	51			51		42						51	40.9		51		565.5
52	71			52		42						52	40.9		52		647.8
Average	53.3846	51.4186		53		42						53	40.9		53		357.1
n	52	43		54		57						54	40.9		54		598.4
SE	2.06112	2.24995		55		58						55	40.9		55		493.7
				56		50						56	40.9		56		717.6
				57		59						57	40.9		57		170.7
				58		59						58	40.9		58		455.6
				59		29						59	20.9		59		373.2
				60		32						60	40.9		60		457.9
				61		70						61	40.9		61		810.2
				62		47						62	58.9		62		547
				63		77						63	58.9		63		969.2
				64		76						64	40.9		64		411
				65		50						65	40.9		65		934.5
				66		58						66	40.9		66		749.9
				67		43						67	40.9		67		541.2
				68		69						68	19.9		68		515
				69		44						69	40.9		69		161.5
				70		25						70	40.9		70		1000.1
				71		68						71	59.9		71		910.6
				72		65						72	40.9		72		339.1
				73		55						73	50.9		73		1000.1
				74		51						74	40.9		74		931
				75		60						75	50.9		75		390.9
				76		41						76	40.9		76		124.9
				77		54						77	40.9		77		840.1
				78		57						78	40.9		78		858.3
				79		43						79	40.9		79		234.8
				80		51						80	40.9		80		1000.1
				81		71						81	40.9		81		133.1
				Average	50.1429	52.9012						82	40.9		Average	463.829	551.917
				n	14	81						83	40.9		n	14	81
				SE	4.06926	1.63843						84	40.9		SE	58.3872	31.1539
												85	40.9
												86	40.9
												87	40.9
												88	50.9
												89	40.9
												90	40.9
												91	50.9
												92	40.9
												93	40.9
												94	40.9
												95	40.9
												Average	42.3105
												n	95
												SE	0.604295
